# Supplementary material for: Cohesin cleavage by separase is enhanced by a substrate motif distinct from the cleavage site
Source: Nat Commun. 2019 Nov 15;10:5189. doi: 10.1038/s41467-019-13209-y (PMC6858450; doi:10.1038/s41467-019-13209-y)
Supplement: Supplementary file 4 — Source Data [file 41467_2019_13209_MOESM4_ESM.xlsx]

## Sheet: Figure 1
Figure 1e		Normalized fluorescence polarization
	[Securin-separase], uM	50 bp			50 bp 2			25 bp
	23.3991	87.0536	96.4286	116.518	86.0215	118.28	95.6989	105.246	109.18	85.5738
	5.84977	99.1071	105.804	104.464	82.7957	104.301	95.6989	92.459	104.262	85.5738
	2.92489	46.875	107.143	100.446	73.1183	81.7204	82.7957	86.5574	92.459	69.8361
	1.46244	85.7143	87.0536		78.4946	84.9462	70.9677	92.459	76.7213	60.9836
	0.731221	64.2857	77.6786	73.6607	58.0645	75.2688	73.1183	51.1475	59.0164	43.2787
	0.365611	68.3036	56.25	66.9643	50.5376	63.4409	44.086	30.4918	41.3115	13.7705
	0.182805	36.1607	37.5	40.1786	56.9892	55.914	36.5591	24.5902	30.4918	15.7377
	0.0914027	24.1071	24.1071	14.7321	29.0323	30.1075	35.4839	9.83607	11.8033	-5.90164
	0.0457013	13.3929	-1.33929	12.0536	9.67742	15.0538	10.7527	9.83607	7.86885	-26.5574
	0.0228507	1.33929	-1.33929	10.7143	16.129	12.9032	10.7527	7.86885	11.8033	-15.7377
	0.0114253	4.01786	10.7143	4.01786	-1.07527	12.9032	3.22581	8.85246	3.93443	-10.8197
	0.00571267	5.35714	-2.67857	0	-1.07527	11.828	5.37634	6.88525	-4.91803	-7.86885
Figure 1h	[peptide], uM	Initial velocity (uM peptide /s /uM enzyme)
	250	0.00216629	0.00263255	0.00189566
	150	0.00204629	0.00198004	0.00191816
	75	0.00117815	0.00147941	0.00181941
	25	0.000702514	0.000906893	0.000826267
	5	9.9377e-05	9.31269e-05	0.000106877

## Sheet: Figure 3
Figure 3d	Different colors indicate different days of data collection
	Raw data													Averages
		WT			NC			LP			Delta 10				WT			NC			LP			Delta10
Timepoint (min):	0	5	12.5	0	5	12.5	0	5	12.5	0	5	12.5		0	5	12.5	0	5	12.5	0	5	12.5	0	5	12.5
	1	0.53	0.37	1	0.99	0.97	1	0.67		1	0.55	0.57		1	0.369167	0.248095	1	0.995263	1.016	1	0.64	0.58	1	0.674286	0.622222
	1	0.44	0.36	1	1.01	1.05	1	0.53	0.51	1	0.62	0.52
	1	0.21	0.07	1	0.96	0.93	1	0.61	0.55	1	0.58	0.54
	1	0.23	0.19	1	0.98	1	1	0.6	0.61	1	0.64	0.57		Standard Deviation
	1	0.43	0.29	1	1.04	1.09	1	0.69	0.65	1	0.63	0.59			WT			NC			LP			delta10
	1	0.39	0.2	1	1.05		1	0.66	0.58	1	0.66	0.6		0	5	12.5	0	5	12.5	0	5	12.5	0	5	12.5
	1	0.46		1	0.91		1	0.7	0.71	1	0.78	0.65		0	0.111078	0.103422	0	0.0967453	0.0713943	0	0.138048	0.0964987	0	0.0947082	0.0984322
	1	0.37	0.32	1	1.06	1.15	1	0.62	0.56	1	0.72	0.69
	1	0.33	0.21	1	0.82	0.98	1	0.51	0.6	1	0.46	0.37
	1	0.28	0.14	1	0.91	1	1	0.82	0.65	1	0.51	0.6
	1	0.27	0.21	1	1		1	0.54	0.5	1	0.59	0.7
	1	0.42	0.35	1	0.93	0.96	1	0.39	0.43	1	0.78	0.68
	1	0.39	0.25	1	1.16	1	1	0.65	0.46	1	0.78
	1	0.23	0.06	1	1.04	0.99	1	0.32	0.3	1	0.62	0.68
	1	0.65	0.15	1	0.84		1	0.89	0.77	1	0.57	0.75
	1	0.29	0.31	1	1.18	1.1	1	0.52	0.63	1	0.78	0.65
	1	0.36	0.3	1	1.11	1.07	1	0.7	0.65	1	0.73
	1	0.49	0.45	1	0.91	0.88	1	0.57	0.63	1	0.75	0.54
	1	0.5	0.36	1	1.01	1.07	1	0.8		1	0.85	0.72
	1	0.3					1	0.69	0.67	1	0.76
	1	0.24					1	0.57	0.6	1	0.8	0.78
	1	0.44	0.15				1	0.78	0.57
	1	0.27	0.2				1	0.66	0.64
	1	0.34	0.27				1	0.94	0.65
							1	0.64	0.54
							1	0.54	0.51
							1	0.64
							1	0.5	0.5
							1	0.81	0.61

## Sheet: Figure 4
Figure 4c		Initial velocity (uM peptide /s /uM enzyme)
	[peptide], uM	No securin			Delta127			Delta138			Delta160
	250	0.00216629	0.00263255	0.00189566	0.00205486	0.0023198	0.00240685	0.0023236	0.00243374	0.00324162	0.00166602	0.00190779	0.00181709
	150	0.00204629	0.00198004	0.00191816	0.00210677	0.00237454	0.00229574	0.0024893	0.0027832	0.00270457	0.00181162	0.0020127	0.00208478
	75	0.00117815	0.00147941	0.00181941	0.0015496	0.00153081	0.00209677	0.00190278	0.00212031	0.00195844	0.0010767	0.00146254	0.00108659
	25	0.000702514	0.000906893	0.000826267	0.000812511	0.000978636	0.000977689	0.000828883	0.00109304	0.00109991	0.000599202	0.000643929	0.000755745
	5	9.9377e-05	9.31269e-05	0.000106877	0.000113003	0.000155581	0.000149364	9.09965e-05	0.000139979	0.000136249	7.11211e-05	8.26387e-05	0.000100395
Figure 4e	Uncropped image

## Sheet: Supp. Figure 2
Supp. Figure 2
		Full image for lower figure panel

## Sheet: Supp. Figure 4
Supp. Figure 4d
		Uncropped Western blot

## Sheet: Supp. Figure 5
Supp. Figure 5
	Initial velocity (RFU/sec)
uM peptide	"-DNA"		"+DNA"
50	0.181067	0.339417	0.2024	0.208633
150	0.536383	0.380967	0.476867	0.430017

## Sheet: Supp. Figure 8
Supp. Figure 8	Initial velocity (uM peptide /s /uM enzyme)
	[peptide], μM	delta 92			delta 127
	2.5	3.7957e-06	4.54e-06	3.3807e-05	0.000107795	8.5788e-05	0.00011904
	25	-1.5364e-05	-6.009e-06	6.1779e-06	0.000730109	0.00087538	0.00056899
	75	-1.3397e-05	-1.744e-05	-8.238e-06	0.00229839	0.00149766	0.00209341
	150	-4.4843e-05	-2.794e-05	-2.198e-05	0.00232491	0.00310947	0.003477
	250	-1.4346e-05	-6.9411e-06	1.0496e-05	0.00218376	0.00362	0.003566
